# Supplementary material for: Global Warming: Predicting OPEC Carbon Dioxide Emissions from Petroleum Consumption Using Neural Network and Hybrid Cuckoo Search Algorithm
Source: PLoS One. 2015 Aug 25;10(8):e0136140. doi: 10.1371/journal.pone.0136140 (PMC4549267; doi:10.1371/journal.pone.0136140)
Supplement: S2 Supporting Information — (ZIP) [file pone.0136140.s002.zip]

Archive with 1 entries (1 files):
- S2 - source code/CSAPSO (1).m
