# Supplementary material for: Global Warming: Predicting OPEC Carbon Dioxide Emissions from Petroleum Consumption Using Neural Network and Hybrid Cuckoo Search Algorithm
Source: PLoS One. 2015 Aug 25;10(8):e0136140. doi: 10.1371/journal.pone.0136140 (PMC4549267; doi:10.1371/journal.pone.0136140)
Supplement: S2 Supporting Information — (ZIP) [file pone.0136140.s002.zip › S2 - source code/CSAPSO (1).m]

    function CSAPSO(n)
    if nargin<1

        % %===== Number of nests (or different solutions)========
        %%=======================================================
        %%%%%%%%%%%%%%%%%%%%%%%%%%%%%%%%%%%%%%%%%%%%%%%%%%%%%%%%%

        n=25  ; % number of nest
    end

    Upper_Limit = 1; % TOOK FROM CLEMENTINE'S NN MANUAL
    Lower_Limit = 0; % TOOK FROM CLEMENTINE'S NN MANUAL

    %%=============================================
    %%======= Discovery rate of alien eggs/solutions
    %%=============================================

    %pa=0.25;
    simulation =1;
    for i=1:simulation
        pa=0.15;

        % ==============Change this if you want to get better results
        %%------------------------------------------------------------
        %%\\\\\\\\\\\\\\\\\\\\\\\\\\\\\\\\\\\\\\\\\\\\\\\\\\\\\\\\\\\\
        % Tolerance

        Tol=0.00001;
        nd=150;
        %nd=60;  %number of dimensition

        %% ========Simple bounds of the search domain
        %%==========================================
        %============= Lower bounds================

        Lb=-5*ones(1,nd);

        %============ Upper bounds===================
        %===========================================

        Ub=5*ones(1,nd);

        % ================Random initial solutions=======
        %===============================================

        for i=1:n
            nest(i,:)=Lb+(Ub-Lb).*rand(size(Lb));
        end

        %=============== Get the current best==================
        %======================================================
        %===========% fitness value============================

        fitness=10^10*ones(n,1);
        [fmin,bestnest,nest,fitness]=get_best_nest(nest,nest,fitness);
        record_epoch = [];
        record_cputime = [];
        record_accuracy = [];
        tic;
        tStart = tic;
        N_iter=0;   % number of cuckoo
        epoch=0;
        Err=[];
        maxepoch=1000;
        %%================= Starting iterations========================
        %%============================================================
        %%============================================================

        while ((fmin>Tol)&& (epoch<maxepoch))
            %     while (epoch<maxepoch)
            %for i=1:maxepoch
            %=================================================================
            %====== Generate new solutions (but keep the current best)========
            %================================================================

            new_nest=get_cuckoos(nest,bestnest,Lb,Ub,nd);
            [fnew,best,nest,fitness]=get_best_nest(nest,new_nest,fitness);

            % ====Update the counter=======
            %==============================
            %=============================

            N_iter=N_iter+n;

            %============ Discovery and randomization=========
            %=================================================
            %================================================

            new_nest=empty_nests(nest,Lb,Ub,pa);

            %=========== Evaluate this set of solutions===================
            %=============================================================
            %=============================================================

            [fnew,best,nest,fitness]=get_best_nest(nest,new_nest,fitness);

            % ===============Update the counter again=================
            %=========================================================
            %========================================================

            N_iter=N_iter+n;
            epoch=epoch+1;

            %=======================CALCULATE ACCURACY============
            %======================================================
            %======================================================

            AC = ((1.0 - abs(fnew) / (Upper_Limit - Lower_Limit)) * 100.0);
            fnew = mse(fnew);

            %=========== Find the best objective so far===================
            %=============================================================
            %=============================================================

            if fnew<fmin,
                fmin=fnew;
                bestnest=best;
            end

            tElapsed=toc(tStart);

            %=========================================
            %=========DISPLAY RESULT==================
            %=========================================

            fprintf('time=%g\n',tElapsed)
            fprintf('epoch=%d  MSE=%g  AC=%g\n',epoch, fnew,AC)
            Err =[Err; fnew];

            %================================================
            %========STORD RESULT===========================
            %===============================================

            record_epoch = [record_epoch epoch];
            record_cputime = [record_cputime tElapsed];
            record_accuracy = [record_accuracy AC];
            records = [record_epoch' record_cputime' record_accuracy' Err];
        end %% End of iterations
    end

    %% ===============Post-optimization processing====================
    %==================================================================
    %==================================================================
    %=================== Display all the nests========================
    %disp(strcat('Total number of iterations=',num2str(N_iter)));
    %fmin
    %bestnest
    plot(Err);
    xlabel('EPOCHS '), ylabel('MSE'), title('THE  MSE ERROR FOR ACPSO')
    save('CSAPSONN.mat','records')

    end
    %% --------------- All subfunctions are list below ------------------
    %% Get cuckoos by ramdom walk
    function nest=get_cuckoos(nest,best,Lb,Ub,nd)

    %============ Levy flights=================
    %==========================================
    %=========================================
    n=size(nest,1);

    % ====================Levy exponent and coefficient================
    %==================================================================
    %==================================================================

    % For details, see equation (2.21), Page 16 (chapter 2) of the book
    % X. S. Yang, Nature-Inspired Metaheuristic Algorithms, 2nd Edition, Luniver Press, (2010).
    beta=3/2;
    sigma=(gamma(1+beta)*sin(pi*beta/2)/(gamma((1+beta)/2)*beta*2^((beta-1)/2)))^(1/beta);
    for j=1:n,
        s=nest(j,:);
         alpha=0.15;
         scale=(Ub-Lb);
         nest(j,:)=nest(j,:)+beta*(best-nest(j,:))+alpha.*randn(1,nd).*scale;
        % This is a simple way of implementing Levy flights
        %=================For standard random walks, use step=1;===============
        %======================================================================
        %%============== Levy flights by Mantegna's algorithm=================

        u=randn(size(s))*sigma;
        v=randn(size(s));
        step=u./abs(v).^(1/beta);

        % In the next equation, the difference factor (s-best) means that
        % when the solution is the best solution, it remains unchanged.

        stepsize=0.01*step.*(s-best);

        % Here the factor 0.01 comes from the fact that L/100 should the typical
        % step size of walks/flights where L is the typical lenghtscale;
        % otherwise, Levy flights may become too aggresive/efficient,
        % which makes new solutions (even) jump out side of the design domain
        % (and thus wasting evaluations).
        % Now the actual random walks or flights

         s=s+stepsize.*randn(size(s));
        
        % ======================Apply simple bounds/limits=====================
        %======================================================================
        %======================================================================

        nest(j,:)=simplebounds(s,Lb,Ub);
    end
    end
    %% ====================Find the current best nest======================
    %%=====================================================================
    %======================================================================

    function [fmin,best,nest,fitness]=get_best_nest(nest,newnest,fitness)

    % =============Evaluating all new solutions=====================
    %===============================================================
    %==============================================================
    for j=1:size(nest,1),
        %fnew=fobj(newnest(j,:));
        %fnew=mynn(newnest(j,:));
        fnew=nnbptrain(newnest(j,:));
        if mse(fnew)<=fitness(j),
            fitness(j)=mse(fnew);
            nest(j,:)=newnest(j,:);
        end
         
    end
    %================ Find the current best=====================
    %===========================================================

    [fmin,K]=min(fitness) ;
    best=nest(K,:);

    end
    %%============== Replace some nests by constructing new
    %%solutions/nests===============
    %%=====================================================

    function new_nest=empty_nests(nest,Lb,Ub,pa)

    % ========A fraction of worse nests are discovered with a probability pa
    %=======================================================================
    %======================================================================
    n=size(nest,1);

    % =============Discovered or not -- a status vector====================
    %======================================================================

    K=rand(size(nest))>pa;

    % In the real world, if a cuckoo's egg is very similar to a host's eggs, then
    % this cuckoo's egg is less likely to be discovered, thus the fitness should
    % be related to the difference in solutions.  Therefore, it is a good idea
    % to do a random walk in a biased way with some random step sizes.
    %%========== New solution by biased/selective random walks

    stepsize=rand*(nest(randperm(n),:)-nest(randperm(n),:));
    new_nest=nest+stepsize.*K;

    end
    % ============Application of simple constraints======================
    %====================================================================
    %===================================================================

    function s=simplebounds(s,Lb,Ub)

    %=================== Apply the lower bound====================
    %=============================================================

    ns_tmp=s;
    I=ns_tmp<Lb;
    ns_tmp(I)=Lb(I);

    %=================== Apply the upper bounds============================
    %======================================================================
    %======================================================================

    J=ns_tmp>Ub;
    ns_tmp(J)=Ub(J);

    %=============== Update this new move===============
    %===================================================

    s=ns_tmp;
    end

    function objval = nnbptrain(chrom)
    [Nind Nvar]=size(chrom);

  
    %%================================================
    %%=========== load DATA================
    %%================================================

%%

           load oilEPOCE
           X=oilEPOCE;
           size(X);
           size(X,1)*.7;
           m=size(X,1)*.7;
           ceil(m);        
           
%        % training data %%
%       %%%Breasttissuedataset%%%%%%%%%%%%%%%%
% % 
%          train=X(1:ceil(m),:);
%          x=train(:,15:26)';
%          t=train(:,27:27)'; 
           
        % % % %  testing data %%%%
        %%%%%%%%%%%%%%%%%%%%%%%%%
% 
        test=X(ceil(m)+1:32,:);
        x=test(:,15:26)';
        t=test(:,27:27)';

        [inp N] = size(x);
        [no N] = size(t);
        hidden = 5;

    %%=====================================
    %%=========initlized weightw==========
    %%====================================

    for i=1:Nind
    X=chrom(i,:);
    iw = reshape(X(1:hidden*inp),hidden,inp);
    b1 = reshape(X(hidden*inp+1:hidden*inp+hidden),hidden,1);
    lw = reshape(X(hidden*inp+hidden+1:hidden*inp+hidden+(hidden*no)),no,hidden);
    b2 = reshape(X(hidden*inp+hidden+(hidden*no)+1:hidden*inp+hidden+(hidden*no)+no),no,1);
    netj = iw*x+b1*ones(1,N);
    outj = logsig(netj);
    y= logsig(lw*outj + b2*ones(1,N));
    error=(t-y);
    objval=(error);
     Y=error;
    end
     predict =Y';
     pred = [predict t'];
     save('predCSAPSONN.mat','pred')
    end
